# Supplementary material for: Long-term management of aortic stenosis (surgery and transcatheter options in young patients): a case report of valve-in-valve transcatheter aortic valve implantation
Source: Eur Heart J Case Rep. 2025 Dec 12;9(12):ytaf638. doi: 10.1093/ehjcr/ytaf638 (PMC12723482; doi:10.1093/ehjcr/ytaf638)
Supplement: ytaf638_Supplementary_Data [file ytaf638_supplementary_data.zip]

Archive with 2 entries (2 files):
- TEE 2.mov
- TTE Anonimo.mov
